# Supplementary material for: Applications of the Cholesterol Metabolite, 4β-Hydroxycholesterol, as a Sensitive Endogenous Biomarker for Hepatic CYP3A Activity Evaluated within a PBPK Framework
Source: Pharmaceutics. 2024 Sep 30;16(10):1284. doi: 10.3390/pharmaceutics16101284 (PMC11510160; doi:10.3390/pharmaceutics16101284)
Supplement: Supplementary file 1 [file pharmaceutics-16-01284-s001.zip]

Archive with 1 entries (1 files):
- pharmaceutics-3146506-supplementary.pdf
